# Supplementary material for: Optimal Scaling Approaches for Perfusion MRI with Distorted Arterial Input Function (AIF) in Patients with Ischemic Stroke
Source: Brain Sci. 2022 Jan 5;12(1):77. doi: 10.3390/brainsci12010077 (PMC8774085; doi:10.3390/brainsci12010077)
Supplement: Supplementary file 1 [file brainsci-12-00077-s001.zip]

Archive with 1 entries (1 files):
- brainsci-1467315-supplementary.pdf
